# Supplementary material for: Challenges in conducting population-based seroepidemiology survey of COVID-19 in Lagos State, Nigeria
Source: BMC Public Health. 2023 Dec 21;23:2559. doi: 10.1186/s12889-023-17125-1 (PMC10740330; doi:10.1186/s12889-023-17125-1)
Supplement: Supplementary file 1 — Additional file 1. [file 12889_2023_17125_MOESM1_ESM.zip]

Archive with 2 entries (2 files):
- IRB APPROVAL.pdf
- NHREC Approval for COVID-19 Seroepidemilogical Study in Nigeria.pdf
